# Supplementary material for: A cross sectional study on Dutch layer farms to investigate the prevalence and potential risk factors for different Chlamydia species
Source: PLoS One. 2018 Jan 11;13(1):e0190774. doi: 10.1371/journal.pone.0190774 (PMC5764275; doi:10.1371/journal.pone.0190774)
Supplement: S1 File — This file holds data on the variables used in the univariable and multivariable analysis. (XLSX) [file pone.0190774.s001.xlsx]

## Sheet: 20171104_data_final
UniKey	Datum	ResultFL	Result23S	Ppools23S	ResultCgal	PpoolsCgal	ResultCpsi	NumberHouses	NumberLocations	Numberhens	FreeRange	Freerange_inv	FarmAnimals	Horses	Horses_inv	Pets	Birds	Birds_inv	Age_catsum	Age_catsum2	Allinallout	Pestcontrol	Flycontrol	Visitvet	Visitfamily	Visitfriends	Visitadvisor	Litter	Litter_inverse	Cleaning_2cat	Disinfection	Cleaningsilo_catsum	Vacancy_exoutliers	Manuredisposal_catsum	WasHand_catsum	Shower_sum	Shower_inverse	Clinsigns	TreatmentAB	Mortality	Coccidiosis	Gumborovac	PMvac	PMvac_inv	IBvac	ILTvac	TRTofAMPVvac	SalEntvac	SalTyphvak
2	4/13/2015	0	0	0	1	1	0	1	1	70892	0	1	0	0	1	0	0	1	4	2	0	1	0	1	0	0	1	0	1	1	2	0	14	1	2	0	1	0	0	0	0	1	1	0	1	1	1	1	1
4	4/28/2015	0	0	0	0	0	0	1	0	60000	0	1	0	0	1	0	0	1	4	2	0	1	1	1	0	0	1	1	0	1	2	0	28	3	9	0	1	9	0	1	1	1	0	1	1	1	1	1	1
5	5/18/2015	0	0	0	0	0	0	1	0	27700	0	1	0	0	1	0	0	1	4	2	0	1	0	1	0	0	0	1	0	0	1	1	21	1	2	1	0	0	0	0	1	1	0	1	1	1	0	1	1
6	5/18/2015	0	0	0	0	0	0	0	0	10500	1	0	1	0	1	0	0	1	3	1	1	1	0	1	0	0	1	1	0	1	0	2	45	4	2	0	1	0	0	1	1	1	0	1	1	1	1	1	1
11	6/15/2015	0	0	0	0	0	0	1	0	200	1	0	1	0	1	1	1	0	5	2	0	1	0	1	1	0	0	1	0	0	3	2	30	4	2	0	1	0	0	0	1	1	0	1	1	1	1	1	1
13	6/22/2015	0	0	0	0	0	0	1	0	7700	0	1	0	0	1	0	0	1	2	0	1	1	0	1	0	0	1	1	0	1	1	0	40	4	2	0	1	0	0	0	1	0	0	1	1	1	1	1	1
14	6/22/2015	0	0	0	0	0	0	1	1	23500	0	1	0	0	1	1	0	1	2	0	1	1	0	1	0	0	1	0	1	1	2	2	35	1	3	0	1	0	0	0	1	1	0	1	1	1	1	1	1
15	6/23/2015	0	0	0	0	0	0	1	0	15115	0	1	1	0	1	1	0	1	2	0	1	1	1	1	1	0	1	1	0	1	0	0	35	1	3	0	1	0	0	0	1	1	0	1	1	1	0	1	1
17	6/23/2015	0	0	0	0	0	0	1	0	14000	0	1	0	0	1	0	0	1	5	2	0	1	0	1	1	0	1	0	1	0	2	0	60	1	3	0	1	0	1	1	1	1	0	1	1	1	0	1	1
18	6/29/2015	0	0	0	0	0	0	1	0	10000	0	1	0	0	1	1	0	1	3	1	1	1	0	1	0	0	1	0	1	1	2	0	28	4	2	0	1	0	0	0	1	1	0	1	1	1	1	1	1
20	7/13/2015	0	0	0	0	0	0	0	0	19500	1	0	1	0	1	1	0	1	4	2	1	1	0	1	0	0	1	1	0	1	2	0	20	2	2	0	1	1	0	1	1	1	0	1	1	1	1	1	1
21	7/14/2015	0	0	0	0	0	0	1	0	8106	0	1	0	0	1	1	0	1	3	1	1	1	0	1	0	0	1	1	0	1	2	0	50	4	3	1	0	0	0	0	1	1	0	1	1	1	1	1	1
22	7/20/2015	0	0	0	0	0	0	1	0	22200	0	1	0	0	1	1	0	1	3	1	0	1	0	1	0	0	1	0	1	1	1	1	28	4	3	0	1	0	0	1	1	1	0	1	1	1	1	1	1
24	7/27/2015	0	0	0	0	0	0	1	0	18000	0	1	0	0	1	1	0	1	2	0	1	1	0	1	1	0	1	0	1	1	2	0	21	2	2	0	1	0	0	0	1	1	0	1	1	1	0	1	1
27	9/21/2015	0	0	0	0	0	0	1	0	126500	0	1	0	0	1	0	0	1	4	2	0	1	0	1	1	0	1	0	1	1	0	0	30	1	2	1	0	0	0	0	1	1	0	1	1	1	0	1	1
29	9/28/2015	0	0	0	1	1	0	0	0	15100	1	0	1	0	1	0	0	1	5	2	1	1	0	1	1	0	1	1	0	1	1	0	21	3	2	0	1	0	0	1	1	1	0	1	1	1	1	1	1
30	9/28/2015	0	0	0	0	0	0	0	0	16000	0	1	0	0	1	1	0	1	3	1	1	1	0	1	0	0	1	0	1	1	1	2	14	3	2	0	1	0	0	0	0	1	0	1	1	1	1	1	1
31	9/29/2015	0	0	0	0	0	0	0	0	4450	0	1	1	1	0	1	0	1	2	0	1	1	0	1	0	0	1	1	0	1	2	0	60	4	2	1	0	0	0	0	1	1	0	1	1	1	1	0	0
32	10/13/2015	0	0	0	0	0	0	0	0	33500	1	0	1	0	1	1	0	1	3	1	1	1	1	1	0	0	1	1	0	1	1	0	14	2	2	0	1	0	0	1	0	1	0	1	1	1	1	1	1
33	10/13/2015	0	0	0	0	0	0	0	0	42000	1	0	0	0	1	1	0	1	2	0	1	1	0	1	1	0	1	1	0	0	1	0	30	2	2	0	1	1	1	9	0	1	0	1	1	1	1	1	1
34	2015-02-11	0	0	0	0	0	0	1	0	18000	1	0	0	0	1	1	0	1	4	2	1	1	0	1	0	0	1	1	0	1	2	0	90	3	2	0	1	0	0	0	1	1	0	1	1	1	0	1	1
37	2015-09-11	0	0	0	0	0	0	0	0	1000	0	1	1	0	1	1	0	1	2	0	1	1	1	1	0	0	1	1	0	1	1	0	60	4	2	0	1	0	0	0	1	1	0	1	1	1	1	1	1
39	2015-10-11	0	0	0	0	0	0	0	0	3648	0	1	0	0	1	1	0	1	5	2	1	1	0	1	0	0	1	1	0	1	2	0	21	4	2	0	1	0	0	0	1	1	0	1	1	1	1	1	1
41	11/17/2015	0	0	0	1	2	0	1	0	51000	0	1	0	1	0	1	0	1	5	2	0	1	0	1	1	0	1	0	1	1	1	0	14	2	2	0	1	0	0	0	1	1	0	1	1	1	0	1	1
51	5/18/2015	0	0	0	0	0	0	0	0	1890	0	1	1	0	1	1	0	1	2	0	1	1	0	1	1	0	1	1	0	1	2	2	21	4	2	0	1	0	0	0	1	1	0	1	1	1	1	0	0
52	5/26/2015	0	0	0	0	0	0	1	1	52000	0	1	1	1	0	1	0	1	2	0	0	1	1	1	1	0	1	1	0	1	2	0	21	1	2	0	1	0	0	0	1	1	0	1	1	1	1	1	1
59	6/23/2015	0	0	0	0	0	0	1	0	22000	0	1	1	0	1	1	0	1	2	0	1	1	1	1	1	0	1	1	0	1	2	0	60	4	2	0	1	0	0	1	1	1	0	1	1	1	0	0	0
60	6/23/2015	0	0	0	0	0	0	0	0	9900	0	1	0	0	1	1	0	1	3	1	1	1	0	1	0	1	1	1	0	1	0	2	30	4	2	0	1	0	0	1	1	1	0	1	1	1	1	1	0
61	6/29/2015	0	0	0	0	0	0	1	0	12750	1	0	1	0	1	1	0	1	999	999	1	1	0	1	1	0	1	1	0	1	0	1	21	3	0	0	1	0	0	1	1	1	0	1	1	1	0	0	0
62	6/29/2015	0	0	0	0	0	0	1	0	14000	0	1	1	0	1	1	0	1	2	0	0	1	0	1	1	0	0	1	0	0	1	2	15	3	2	0	1	0	0	1	1	1	0	1	1	1	1	0	0
63	2015-06-07	0	0	0	0	0	0	1	1	10000	0	1	0	0	1	1	0	1	4	2	1	1	1	1	0	0	1	1	0	0	1	0	15	4	2	1	0	0	0	1	1	1	0	1	1	1	1	1	1
66	7/20/2015	0	0	0	0	0	0	1	0	100000	0	1	0	0	1	0	0	1	4	2	0	1	1	1	0	0	1	0	1	0	1	0	8	1	0	1	0	0	0	1	0	1	0	1	1	1	0	1	0
67	7/21/2015	0	0	0	0	0	0	0	0	648	0	1	1	0	1	0	0	1	3	1	1	1	1	1	0	0	0	1	0	1	0	1	60	4	3	1	0	0	0	0	1	1	0	1	1	1	1	1	1
69	2015-10-08	0	0	0	0	0	0	1	0	24612	0	1	0	0	1	1	0	1	2	0	1	1	1	1	0	0	1	1	0	1	0	0	30	3	2	0	1	0	0	0	1	1	0	1	1	1	1	1	0
71	2015-11-08	0	0	0	0	0	0	1	0	15795	0	1	0	0	1	1	0	1	3	1	0	1	0	1	1	0	1	1	0	0	0	2	30	2	2	1	0	0	0	0	1	1	0	1	1	1	1	1	0
78	8/25/2015	0	0	0	0	0	0	0	1	12000	1	0	0	0	1	0	0	1	2	0	1	1	0	1	1	0	1	1	0	0	0	0	14	4	2	0	1	0	0	0	1	1	0	1	1	1	1	1	0
83	2015-05-10	0	0	0	0	0	0	0	0	6000	1	0	1	0	1	1	0	1	2	0	1	1	0	1	1	0	1	1	0	0	2	2	30	3	2	0	1	0	0	9	1	1	0	1	1	1	1	1	0
85	2015-12-09	0	0	0	0	0	0	1	1	14400	0	1	0	0	1	0	0	1	2	0	1	1	0	1	0	0	1	1	0	0	1	2	30	3	3	0	1	0	0	0	1	1	0	1	1	1	1	1	1
86	10/19/2015	0	0	0	0	0	0	1	0	11385	1	0	1	0	1	1	0	1	2	0	1	1	0	1	1	0	1	1	0	1	2	0	30	2	2	0	1	0	0	0	0	1	0	1	1	1	1	1	1
88	10/27/2015	0	0	0	1	1	0	1	1	60000	0	1	0	0	1	0	0	1	4	2	0	1	0	1	1	0	1	1	0	1	1	2	14	1	2	0	1	0	0	1	1	1	0	1	1	1	0	1	0
89	12/15/2015	0	0	0	1	1	0	1	0	32000	0	1	0	1	0	1	0	1	4	2	0	1	0	1	1	0	1	1	0	1	2	1	14	1	3	0	1	0	0	1	1	1	0	1	1	1	1	1	1
91	2016-04-01	0	0	0	0	0	0	0	0	66000	0	1	1	0	1	0	0	1	2	0	1	1	0	1	1	0	1	0	1	0	1	0	7	1	2	0	1	0	0	1	1	1	0	1	1	1	1	1	0
92	2015-04-05	0	0	0	0	0	0	0	0	28500	0	1	1	1	0	0	0	1	2	0	1	1	0	1	0	9	9	1	0	1	2	0	21	3	3	1	0	0	0	1	1	1	0	1	1	1	1	1	0
94	5/19/2015	0	0	0	0	0	0	1	0	22273	1	0	1	0	1	1	0	1	2	0	0	1	0	1	0	0	1	1	0	0	1	1	14	2	2	0	1	0	0	0	1	1	0	1	1	1	1	1	0
95	6/15/2015	0	0	0	0	0	0	1	1	60000	0	1	1	0	1	0	0	1	2	0	0	1	1	1	1	0	1	1	0	0	1	0	12	1	2	1	0	0	0	1	0	1	0	1	1	1	0	1	0
96	6/29/2015	0	0	0	0	0	0	1	0	31700	0	1	0	0	1	1	0	1	2	0	0	1	1	1	0	0	1	1	0	1	2	0	8	3	2	0	1	1	0	0	1	1	0	1	1	1	0	1	1
97	9/14/2015	0	0	0	0	0	0	1	0	22400	0	1	0	0	1	1	0	1	4	2	0	1	1	1	1	0	1	1	0	1	2	0	18	4	2	0	1	0	0	1	1	1	0	1	1	1	1	1	1
98	9/28/2015	0	0	0	0	0	0	1	0	55000	0	1	0	0	1	0	0	1	4	2	0	1	1	1	1	0	0	0	1	0	1	0	25	4	2	0	1	0	0	1	0	1	0	1	1	1	1	1	1
101	6/23/2015	0	0	0	0	0	0	1	0	16000	0	1	0	0	1	1	0	1	2	0	0	1	0	1	0	1	1	1	0	0	1	1	21	3	2	0	1	0	0	0	1	1	0	1	1	1	1	1	1
103	2015-07-07	0	0	0	0	0	0	1	1	29250	1	0	0	0	1	0	0	1	4	2	0	1	0	1	0	0	1	1	0	0	1	0	1	3	2	0	1	0	0	1	1	1	0	1	1	1	1	1	0
104	7/14/2015	0	0	0	0	0	0	1	0	10800	0	1	1	0	1	1	0	1	4	2	0	1	0	1	1	0	1	1	0	0	1	1	28	3	2	0	1	0	0	0	1	1	0	1	1	1	1	1	1
106	8/18/2015	0	0	0	0	0	0	1	0	12116	0	1	0	1	0	1	0	1	4	2	0	1	0	1	0	0	1	1	0	1	1	1	30	4	2	0	1	0	0	1	1	1	0	1	1	1	1	1	1
107	2015-07-09	0	0	0	1	1	0	1	0	24000	1	0	0	0	1	0	0	1	4	2	1	1	0	1	1	9	1	0	1	0	1	0	28	1	2	0	1	1	0	1	1	1	1	0	1	1	1	1	1
108	2015-08-09	0	0	0	0	0	0	0	1	15000	1	0	0	0	1	1	0	1	4	2	1	1	1	1	1	0	1	1	0	1	2	1	14	3	3	1	0	0	0	0	1	1	0	1	1	1	1	1	1
110	2015-06-10	0	0	0	0	0	0	0	0	12000	1	0	1	0	1	1	0	1	3	1	1	1	0	1	1	0	0	1	0	1	2	0	49	9	2	0	1	0	0	1	1	1	0	1	1	1	1	0	0
111	2015-12-10	0	0	0	0	0	0	1	0	20000	0	1	1	0	1	0	0	1	2	0	1	1	1	1	1	0	1	1	0	1	2	1	35	9	3	1	0	1	1	1	1	1	0	1	1	1	1	0	0
113	2015-09-11	0	0	0	0	0	0	0	0	24000	1	0	0	1	0	1	0	1	2	0	1	1	0	1	0	0	1	1	0	1	1	1	60	4	2	0	1	0	0	0	0	0	0	1	1	1	0	1	0
114	2015-07-12	0	0	0	0	0	0	0	1	10800	1	0	0	1	0	1	0	1	4	2	1	1	0	1	0	0	1	1	0	1	0	0	18	4	2	0	1	0	0	1	1	1	0	1	1	1	1	1	1
115	2016-05-01	0	0	0	0	0	0	0	1	187200	0	1	0	0	1	0	0	1	2	0	1	1	1	1	0	1	0	0	1	0	1	0	21	1	2	0	1	0	0	0	0	1	0	1	1	1	0	1	0
116	2016-11-01	0	0	0	0	0	0	1	1	17000	0	1	0	0	1	0	0	1	4	2	0	1	0	1	1	0	1	0	1	0	1	0	14	1	2	0	1	0	0	1	1	1	0	1	1	1	0	1	0
117	11/23/2015	0	0	0	0	0	0	0	0	7300	1	0	0	0	1	0	0	1	2	0	1	1	0	1	0	0	1	0	1	1	1	2	14	3	2	0	1	0	0	1	1	0	0	1	1	1	1	1	0
122	6/30/2015	0	0	0	0	0	0	1	0	20000	0	1	0	0	1	1	0	1	2	0	0	1	1	1	1	0	1	1	0	1	1	0	21	2	2	0	1	0	0	0	1	1	0	1	1	1	1	1	1
126	8/17/2015	0	0	0	0	0	0	0	0	18000	1	0	1	0	1	1	0	1	2	0	1	1	0	1	1	0	1	1	0	1	1	2	21	2	2	0	1	0	0	0	1	1	0	1	1	1	1	1	0
129	8/25/2015	0	0	0	0	0	0	1	0	9500	0	1	1	0	1	1	0	1	5	2	1	1	0	1	1	9	1	1	0	1	2	1	21	2	2	1	0	0	0	0	1	0	1	0	1	0	1	1	1
130	2015-08-09	0	0	0	1	1	0	1	0	45000	0	1	1	1	0	1	0	1	5	2	1	1	1	1	0	0	1	0	1	0	1	0	7	1	2	0	1	0	0	0	1	1	0	1	1	1	1	1	1
131	9/22/2015	0	0	0	0	0	0	0	1	31033	0	1	0	1	0	1	0	1	5	2	1	1	1	1	1	0	1	0	1	1	2	2	21	2	2	0	1	0	0	1	1	1	0	1	1	1	0	1	1
134	2015-12-10	0	0	0	0	0	0	0	0	10000	0	1	0	1	0	0	0	1	2	0	1	1	0	1	1	0	0	1	0	1	0	2	21	2	2	0	1	0	0	0	1	1	0	1	1	1	1	1	0
137	11/16/2015	0	0	0	0	0	0	0	0	19904	0	1	1	0	1	0	0	1	5	2	1	1	1	1	0	0	0	1	0	1	2	0	42	3	2	0	1	0	0	1	1	1	0	1	1	1	1	1	1
138	11/23/2015	0	0	0	0	0	0	1	0	8800	0	1	1	1	0	1	0	1	2	0	1	1	0	1	0	0	1	0	1	1	1	0	30	3	2	0	1	0	0	0	0	1	0	1	1	1	1	1	1
145	7/21/2015	0	0	0	0	0	0	0	0	2000	0	1	1	1	0	1	0	1	2	0	1	1	1	1	1	0	1	1	0	1	2	2	90	4	0	0	1	0	0	0	1	1	0	1	1	1	1	0	0
148	2015-01-09	0	0	0	0	0	0	0	0	11089	0	1	0	0	1	1	0	1	4	2	1	1	0	1	0	0	1	1	0	1	2	0	35	4	3	0	1	9	9	1	1	1	0	1	1	1	1	1	1
150	10/27/2015	0	0	0	0	0	0	0	0	35500	1	0	0	0	1	1	0	1	2	0	1	1	1	1	1	0	1	1	0	1	1	0	32	4	2	0	1	9	0	0	1	1	0	1	1	1	1	1	1
152	11/16/2015	0	0	0	0	0	0	1	999	12500	0	1	0	0	1	1	0	1	999	999	1	1	1	1	1	1	0	1	0	1	2	0	32	4	3	1	0	9	0	0	1	1	0	1	1	1	1	1	0
156	2016-11-01	0	0	0	0	0	0	0	0	21000	1	0	0	0	1	1	0	1	4	2	1	1	1	1	1	0	1	0	1	1	2	1	28	1	2	0	1	9	0	0	1	1	0	1	1	1	1	1	1
28	9/21/2015	1	1	1	1	1	0	1	1	76000	0	1	0	0	1	0	0	1	4	2	0	1	0	1	1	0	1	0	1	1	0	2	14	2	2	0	1	0	0	1	0	1	0	1	1	1	0	1	1
74	8/17/2015	1	1	1	1	1	0	1	0	13000	0	1	0	0	1	0	0	1	4	2	0	1	0	1	1	0	1	1	0	0	2	2	15	1	2	0	1	0	0	1	1	1	0	1	1	1	0	1	0
75	8/18/2015	1	1	1	1	3	0	1	0	800	0	1	1	1	0	1	1	0	3	1	0	1	1	1	1	0	0	1	0	1	1	2	60	4	0	0	1	0	0	0	1	1	0	1	1	1	0	0	0
84	2015-05-10	1	1	1	1	2	0	1	0	27000	0	1	0	0	1	1	0	1	2	0	1	1	0	1	1	0	1	9	999	1	0	0	20	2	2	0	1	0	0	0	1	1	0	1	1	1	1	1	0
87	10/19/2015	1	1	1	1	1	0	1	0	12000	0	1	0	0	1	0	0	1	5	2	1	1	0	1	1	0	1	1	0	1	1	1	50	4	2	0	1	1	0	1	1	1	1	0	1	1	0	1	1
99	2015-07-09	0	1	1	0	0	0	1	0	2000	0	1	1	0	1	0	0	1	4	2	0	1	0	1	1	1	1	1	0	0	1	2		4	0	0	1	1	0	0	1	1	0	1	1	1	0	0	0
112	10/13/2015	1	1	1	1	1	0	1	1	6500	0	1	0	0	1	0	0	1	4	2	1	1	0	1	0	0	1	1	0	1	2	1	20	9	2	0	1	0	0	1	0	1	0	1	1	1	0	1	1
127	8/17/2015	0	1	1	0	0	0	0	0	800	1	0	1	0	1	1	0	1	999	999	1	1	0	1	1	0	1	1	0	1	0	2	30	9	2	0	1	0	1	0	1	1	0	1	1	1	1	1	1
139	12/15/2015	1	1	1	1	1	0	0	0	24820	1	0	1	0	1	1	0	1	4	2	1	1	0	1	0	0	1	1	0	1	1	2	14	2	2	0	1	0	0	1	1	1	0	1	1	1	1	1	0
155	2015-08-12	1	1	1	1	1	0	0	0	12000	1	0	0	1	0	1	0	1	4	2	1	1	1	1	1	0	0	1	0	0	1	2	14	3	2	0	1	9	0	1	1	1	0	1	1	1	1	1	1
19	6/29/2015	0	1	2	0	0	0	0	0	10000	1	0	1	1	0	1	0	1	3	1	1	1	0	1	1	0	1	1	0	0	0	2	30	4	2	0	1	0	0	1	1	1	0	1	1	1	1	1	1
23	7/21/2015	0	1	2	0	0	0	0	0	500	1	0	1	0	1	1	0	1	3	1	0	1	1	1	0	0	0	1	0	0	3	2	0	4	2	0	1	0	0	0	0	0	0	1	0	0	0	0	0
35	2015-02-11	1	1	2	1	3	0	1	0	3880	0	1	0	0	1	1	0	1	4	2	1	1	1	1	0	0	1	1	0	1	2	0	60	4	3	0	1	0	0	1	1	1	0	1	1	1	1	1	1
64	7/13/2015	1	1	2	1	1	0	1	1	78000	0	1	0	0	1	1	0	1	4	2	0	1	0	1	0	0	1	1	0	1	1	0	40	1	2	1	0	0	1	1	1	1	0	1	1	1	0	1	0
70	2015-10-08	1	1	2	1	4	0	1	0	8500	1	0	1	0	1	1	0	1	4	2	0	1	0	1	1	0	1	1	0	0	2	0	10	3	2	0	1	0	0	1	1	1	0	1	1	1	1	0	0
80	9/14/2015	1	1	2	1	4	0	1	0	6750	0	1	1	0	1	1	0	1	3	1	0	1	0	1	0	0	1	1	0	0	2	1	30	4	0	0	1	0	1	0	1	1	0	1	1	1	1	1	1
93	5/18/2015	1	1	2	1	1	0	0	0	30000	0	1	0	1	0	1	0	1	3	1	1	1	0	1	1	9	1	1	0	0	1	0	21	2	2	0	1	0	0	1	0	0	0	1	0	0	1	1	0
125	2015-11-08	1	1	2	1	2	0	0	0	2500	1	0	0	1	0	1	0	1	3	1	1	1	0	1	1	0	1	1	0	1	0	0	14	4	2	0	1	0	0	0	1	1	1	0	1	1	1	0	0
133	2015-05-10	1	1	2	1	3	0	0	0	26930	0	1	0	0	1	0	0	1	999	999	1	1	0	1	1	0	1	9	999	0	0	0	14	4	3	0	1	0	0	1	1	1	0	1	1	1	1	1	0
140	2016-11-01	1	1	2	1	1	0	0	0	23400	1	0	1	0	1	1	0	1	2	0	1	1	0	1	1	0	1	1	0	0	0	2	28	4	2	0	1	0	0	0	0	1	0	1	1	1	1	1	1
12	6/29/2015	1	1	3	1	2	0	0	0	27000	0	1	0	0	1	1	0	1	5	2	1	1	0	1	0	0	1	1	0	0	1	2	21	2	2	0	1	0	0	1	1	1	0	1	1	1	1	1	1
55	6/15/2015	1	1	3	1	3	0	0	0	36400	0	1	1	0	1	1	0	1	3	1	1	1	0	1	1	0	0	1	0	0	1	2	15	3	0	0	1	0	0	1	1	1	0	1	1	1	1	1	1
58	6/22/2015	1	1	3	1	1	0	1	1	71500	0	1	0	1	0	0	0	1	4	2	0	1	0	1	0	0	1	1	0	0	1	2	15	2	2	1	0	0	0	1	1	1	0	1	1	1	0	1	1
65	7/20/2015	1	1	3	1	3	0	1	0	10764	0	1	0	0	1	1	0	1	5	2	1	1	1	1	1	0	1	1	0	1	1	0	30	2	2	0	1	0	0	1	1	1	0	1	1	1	0	1	0
77	8/25/2015	1	1	3	1	1	0	1	1	27500	1	0	0	0	1	1	0	1	4	2	0	1	0	1	0	0	1	1	0	0	1	2	30	2	0	0	1	0	0	0	1	1	0	1	1	1	1	1	0
119	6/22/2015	1	1	3	1	5	0	1	1	16000	0	1	1	1	0	1	0	1	4	2	1	1	1	1	1	0	1	1	0	1	1	2	20	2	2	0	1	0	0	1	0	1	0	1	1	1	0	0	0
128	8/24/2015	1	1	3	1	3	0	0	0	2150	0	1	1	0	1	0	0	1	4	2	1	1	1	1	0	0	1	1	0	1	1	0	21	4	2	0	1	0	0	0	1	1	0	1	1	0	1	0	0
3	4/14/2015	1	1	4	1	2	0	0	1	110000	0	1	0	0	1	0	0	1	3	1	1	1	1	1	0	0	1	1	0	0	1	0	17	1	3	0	1	9	0	0	1	1	0	1	1	1	1	1	0
38	2015-09-11	1	1	4	1	4	0	0	0	30000	0	1	0	0	1	0	0	1	3	1	1	1	1	1	1	0	1	1	0	1	2	0	21	2	3	0	1	0	0	1	1	1	0	1	1	1	1	1	1
42	11/17/2015	1	1	4	1	5	0	1	0	19000	0	1	1	1	0	1	0	1	3	1	0	1	0	1	1	0	1	0	1	1	1	2	28	1	2	0	1	0	0	1	1	1	0	1	1	1	1	1	1
102	6/30/2015	1	1	4	1	4	0	0	0	15000	1	0	0	1	0	1	0	1	3	1	1	1	0	1	1	0	1	1	0	1	2	0	18	3	2	0	1	1	0	0	1	1	0	1	1	1	1	1	0
141	2016-12-01	1	1	4	1	2	0	0	0	42000	0	1	0	0	1	0	0	1	4	2	1	1	0	1	1	0	1	0	1	0	1	0	21	2	2	0	1	0	0	0	0	1	0	1	1	1	0	1	0
142	1/18/2016	1	1	4	1	3	0	1	999	6000	0	1	1	0	1	1	0	1	3	1	1	1	1	1	1	0	1	1	0	1	1	1	21	3	2	0	1	0	0	0	1	1	1	0	1	1	1	1	1
143	4/28/2015	1	1	4	1	4	0	1	0	2500	1	0	0	0	1	1	0	1	3	1	0	1	0	1	0	0	0	1	0	1	2	2	10	4	0	0	1	1	0	1	1	1	0	1	1	1	1	1	0
10	6/15/2015	1	1	5	1	5	0	1	1	18000	0	1	0	0	1	1	0	1	3	1	0	1	0	1	0	0	1	1	0	0	1	2	14	2	2	0	1	0	0	1	1	1	1	0	1	1	1	1	1
25	7/27/2015	1	1	5	1	5	0	1	0	80000	0	1	0	0	1	0	0	1	2	0	0	1	1	1	0	0	1	0	1	0	1	0	14	1	9	1	0	0	0	0	1	1	0	1	1	1	0	1	1
26	9/14/2015	1	1	5	1	5	0	0	0	12000	1	0	0	0	1	0	0	1	2	0	1	1	0	1	1	0	1	0	1	1	2	2	14	2	2	0	1	0	0	0	1	1	0	1	1	1	1	1	1
36	2015-03-11	1	1	5	1	5	0	1	0	9589	0	1	0	0	1	0	0	1	4	2	1	1	1	1	0	0	1	1	0	1	1	1		4	2	0	1	0	0	0	1	1	0	1	1	1	0	1	1
40	11/16/2015	1	1	5	1	5	0	1	0	8000	1	0	1	1	0	0	0	1	4	2	1	1	0	1	1	0	1	1	0	1	1	0	30	3	2	0	1	0	0	0	1	1	0	1	1	0	1	1	1
43	12/15/2015	1	1	5	1	5	0	0	1	11000	1	0	0	0	1	0	0	1	3	1	1	1	1	1	1	0	1	1	0	1	1	0	14	4	2	0	1	0	0	1	1	1	0	1	1	1	1	1	1
44	2016-04-01	1	1	5	1	5	0	0	0	41000	0	1	0	0	1	0	0	1	2	0	1	1	0	1	0	0	1	1	0	1	2	0	30	2	2	1	0	0	0	0	0	1	0	1	1	1	1	1	1
45	2016-04-01	1	1	5	1	5	0	0	0	4000	1	0	0	0	1	0	0	1	4	2	1	1	1	1	0	0	1	1	0	1	2	0	30	4	3	0	1	0	0	1	1	1	0	1	1	1	1	1	1
46	4/21/2015	1	1	5	1	3	0	0	0	17600	1	0	0	0	1	0	0	1	3	1	1	1	1	1	0	0	1	1	0	1	1	0	21	2	2	0	1	0	0	0	1	1	1	0	1	1	0	0	0
47	4/28/2015	1	1	5	1	4	0	1	1	6600	0	1	0	1	0	1	0	1	2	0	1	1	1	1	1	0	1	1	0	1	1	0	30	4	2	0	1	0	0	0	1	1	0	1	1	1	1	1	0
48	2015-04-05	1	1	5	1	5	0	1	0	35000	0	1	0	1	0	1	0	1	5	2	0	1	1	1	1	0	1	1	0	0	1	2	8	2	2	1	0	0	0	1	1	1	0	1	1	1	1	1	0
50	5/18/2015	1	1	5	1	5	0	1	0	15000	0	1	0	1	0	1	0	1	2	0	0	1	1	1	0	0	1	1	0	0	1	0	30	3	2	0	1	0	0	1	1	1	0	1	1	1	1	1	1
54	2015-01-06	1	1	5	1	5	0	0	0	13000	1	0	0	0	1	1	0	1	2	0	1	1	0	1	1	0	0	1	0	0	2	2	21	2	2	0	1	0	0	0	1	1	0	1	1	1	1	1	0
56	6/15/2015	1	1	5	1	5	0	0	1	11700	1	0	1	1	0	1	1	0	3	1	1	1	1	1	1	1	1	1	0	0	1	0	14	2	2	0	1	0	0	9	1	1	0	1	1	1	1	0	0
68	7/27/2015	1	1	5	1	5	0	1	1	18000	0	1	0	0	1	1	0	1	5	2	1	1	0	1	0	0	1	1	0	1	1	0	21	3	2	0	1	0	0	0	1	1	0	1	1	1	1	1	0
73	8/17/2015	1	1	5	1	5	0	0	0	12000	1	0	1	0	1	1	0	1	4	2	9	1	1	1	0	0	1	1	0	1	2	2	15	4	2	0	1	0	0	1	1	1	0	1	1	1	0	0	0
76	8/24/2015	1	1	5	1	5	0	1	0	18000	1	0	0	0	1	1	0	1	3	1	0	1	0	1	1	0	1	1	0	0	1	0	10	4	2	0	1	0	0	1	1	1	0	1	1	1	1	1	0
81	9/21/2015	1	1	5	1	4	0	1	1	48000	0	1	1	1	0	1	0	1	3	1	0	1	0	1	1	0	1	1	0	0	2	0	7	1	0	0	1	0	0	0	1	1	0	1	1	1	0	1	0
82	9/21/2015	1	1	5	1	5	0	0	0	9558	1	0	1	1	0	1	0	1	3	1	1	1	0	1	0	0	1	1	0	0	1	2	20	4	0	0	1	0	0	0	1	1	0	1	0	1	1	1	0
90	2016-04-01	1	1	5	1	5	0	1	0	10500	0	1	0	0	1	0	0	1	3	1	1	1	0	1	0	0	1	1	0	1	2	0	40	4	2	0	1	0	0	0	1	1	0	1	1	1	1	1	1
100	6/22/2015	1	1	5	1	5	0	0	0	36000	0	1	0	0	1	1	0	1	2	0	1	1	0	1	1	0	1	1	0	0	1	1	17	3	2	0	1	1	1	1	0	1	0	1	1	1	0	1	1
105	7/21/2015	1	1	5	1	5	0	1	1	10000	1	0	0	1	0	1	1	0	3	1	1	1	1	1	1	0	1	1	0	0	1	0	14	4	2	0	1	1	0	1	0	1	0	1	1	1	1	1	1
109	9/15/2015	1	1	5	1	5	0	0	1	32900	1	0	0	1	0	1	0	1	2	0	1	1	0	1	0	0	1	1	0	0	1	1	30	3	2	0	1	0	0	1	0	1	0	1	1	1	0	0	0
123	2015-06-07	1	1	5	1	5	0	0	0	36800	0	1	1	0	1	1	0	1	2	0	1	1	1	1	0	0	1	1	0	0	2	0	60	3	2	0	1	0	0	0	1	1	0	1	1	1	1	1	0
132	9/28/2015	1	1	5	1	5	0	0	0	2000	0	1	0	0	1	1	0	1	3	1	1	1	1	1	1	0	1	1	0	1	1	2	90	3	2	0	1	0	0	0	0	0	0	1	1	0	1	0	0
135	10/19/2015	1	1	5	1	5	0	0	0	14400	1	0	1	1	0	1	0	1	3	1	1	1	1	1	1	0	1	1	0	1	0	0	21	3	2	0	1	9	0	0	1	1	1	0	1	1	1	1	1
144	7/20/2015	1	1	5	1	5	0	0	0	25315	1	0	1	1	0	1	0	1	2	0	1	1	1	1	0	0	1	1	0	1	2	0	40	4	2	0	1	0	0	1	1	1	0	1	1	1	0	1	1
146	7/28/2015	1	1	5	1	5	0	0	0	4200	1	0	0	1	0	1	0	1	3	1	1	1	0	1	1	0	1	1	0	1	2	1	25	4	0	0	1	0	0	0	1	1	0	1	1	1	1	1	1
147	2015-03-08	1	1	5	1	5	0	1	0	8500	1	0	0	0	1	1	0	1	2	0	0	1	1	1	1	0	1	1	0	1	1	0	25	4	3	0	1	9	0	0	0	1	0	1	1	1	1	1	1
149	10/13/2015	1	1	5	1	4	0	1	0	18000	9	999	1	0	1	1	0	1	2	0	0	1	1	1	0	0	1	1	0	0	1	0	21	4	0	0	1	0	0	0	0	1	0	1	1	1	1	1	1
151	2015-10-11	1	1	5	1	5	0	1	0	30000	0	1	0	0	1	1	0	1	3	1	0	1	1	1	1	0	1	1	0	1	1	0	14	2	2	0	1	9	0	0	1	1	0	1	1	1	0	1	0
153	11/17/2015	1	1	5	1	5	0	1	0	12000	1	0	0	0	1	1	1	0	4	2	0	1	1	1	1	0	1	1	0	1	1	2	14	3	2	0	1	9	0	0	1	1	0	1	1	1	1	1	1
154	11/23/2015	1	1	5	1	5	0	1	0	10000	0	1	1	1	0	1	0	1	4	2	1	1	1	1	1	0	1	1	0	1	2	1	28	4	2	0	1	9	0	0	1	1	0	1	1	1	1	1	1
157	1/18/2016	1	1	5	1	5	0	1	0	40000	0	1	1	0	1	1	0	1	3	1	0	1	1	1	1	0	1	1	0	1	2	1	30	4	3	0	1	9	0	0	1	1	0	1	1	1	1	1	1
7	5/26/2015	0	0	9999	0	9999	0	1	0	16050	0	1	0	0	1	1	0	1	4	2	1	1	0	1	0	0	1	1	0	0	1	0	14	1	2	0	1	0	0	0	1	1	0	1	1	1	1	1	1
8	2015-01-06	1	1	9999	1	9999	0	0	0	32800	1	0	1	1	0	1	0	1	4	2	1	1	0	1	1	0	0	1	0	1	1	2	30	4	2	0	1	0	0	1	1	1	1	0	1	1	1	1	1
9	2015-01-06	1	1	9999	1	9999	0	1	0	4600	1	0	0	1	0	1	0	1	3	1	0	1	0	1	1	0	1	1	0	0	1	0	7	3	2	0	1	0	0	0	1	1	1	0	1	1	1	1	1
16	6/23/2015	1	1	9999	1	9999	0	0	0	4700	0	1	1	0	1	1	0	1	4	2	1	1	0	1	0	0	1	1	0	1	0	2	30	2	2	0	1	0	0	1	1	1	0	1	1	1	1	1	1
53	2015-01-06	1	999	9999	1	9999	0	0	0	2800	1	0	1	1	0	1	1	0	4	2	1	1	1	1	1	0	1	1	0	1	1	1	30	4	0	0	1	0	0	0	1	1	0	1	1	1	1	0	0
57	6/22/2015	0	0	9999	0	9999	0	1	0	124500	0	1	0	0	1	0	0	1	3	1	0	1	1	1	1	0	1	1	0	1	1	0	21	2	2	0	1	0	0	1	1	1	0	1	1	1	0	1	1
72	2015-11-08	1	1	9999	1	9999	0	1	0	6000	9	999	1	1	0	1	0	1	3	1	1	1	0	1	1	0	1	1	0	1	0	0	30	3	2	1	0	0	0	0	1	1	0	1	1	1	1	1	0
124	2015-07-07	1	1	9999	1	9999	0	0	0	10904	1	0	0	0	1	1	0	1	3	1	1	1	0	1	0	0	1	1	0	1	0	2	14	3	2	0	1	0	0	0	0	1	0	1	1	1	0	0	0
136	10/19/2015	1	1	9999	1	9999	0	0	0	23000	0	1	1	1	0	1	0	1	2	0	1	1	1	1	1	0	1	1	0	0	1	0	4	2	2	0	1	9	0	0	1	1	0	1	1	1	0	1	0
[truncated: 8 more columns]
